# Supplementary material for: The Chloroplast of Chlamydomonas reinhardtii as a Testbed for Engineering Nitrogen Fixation into Plants
Source: Int J Mol Sci. 2021 Aug 16;22(16):8806. doi: 10.3390/ijms22168806 (PMC8395883; doi:10.3390/ijms22168806)
Supplement: Supplementary file 1 [file ijms-22-08806-s001.zip]

Archive with 1 entries (1 files):
- ijms-1286091-supplementary.pdf
